# Supplementary material for: Infant Milk Formula Enriched in Dairy Cream Brings Its Digestibility Closer to Human Milk and Supports Intestinal Health in Pre-Clinical Studies
Source: Nutrients. 2024 Sep 11;16(18):3065. doi: 10.3390/nu16183065 (PMC11434767; doi:10.3390/nu16183065)
Supplement: Supplementary file 1 [file nutrients-16-03065-s001.zip]

Archive with 1 entries (1 files):
- nutrients-3186431-supplementary.pdf
